# Supplementary material for: Diversity of SIRV-like Viruses from a North American Population
Source: Viruses. 2022 Jun 30;14(7):1439. doi: 10.3390/v14071439 (PMC9319562; doi:10.3390/v14071439)
Supplement: Supplementary file 1 [file viruses-14-01439-s001.zip]

Archive with 1 entries (1 files):
- viruses-1597921-supplementary.pdf
